# Supplementary material for: New Crosslinked Single-Ion Silica-PEO Hybrid Electrolytes
Source: Polymers (Basel). 2022 Dec 6;14(23):5328. doi: 10.3390/polym14235328 (PMC9735500; doi:10.3390/polym14235328)
Supplement: Supplementary file 1 [file polymers-14-05328-s001.zip]

Archive with 1 entries (1 files):
- polymers-1980764-supplementary.pdf
